# Supplementary material for: Safety and Immunogenicity of a Locally Produced Inactivated NDV-HXP-S COVID-19 Vaccine (HXP-GPOVac) Compared with BNT162b2: A Phase II Randomized, Controlled, Double-Blind Noninferiority Trial in Thai Adults
Source: Vaccines (Basel). 2026 May 28;14(6):481. doi: 10.3390/vaccines14060481 (PMC13307917; doi:10.3390/vaccines14060481)
Supplement: Supplementary file 1 [file vaccines-14-00481-s001.zip]

Archive with 1 entries (1 files):
- vaccines-4316209-supplementary.pdf
